# Supplementary material for: Review and Current Perspectives on DNA Topoisomerase I and II Enzymes of Fungi as Study Models for the Development of New Antifungal Drugs
Source: J Fungi (Basel). 2024 Sep 3;10(9):629. doi: 10.3390/jof10090629 (PMC11432948; doi:10.3390/jof10090629)
Supplement: Supplementary file 1 [file jof-10-00629-s001.zip]

Archive with 1 entries (1 files):
- jof-3152591-supplementary.pdf
